# Supplementary material for: Exploring the Frontier: The Human Microbiome’s Role in Rare Childhood Neurological Diseases and Epilepsy
Source: Brain Sci. 2024 Oct 23;14(11):1051. doi: 10.3390/brainsci14111051 (PMC11592123; doi:10.3390/brainsci14111051)
Supplement: Supplementary file 1 [file brainsci-14-01051-s001.zip]

Archive with 1 entries (1 files):
- brainsci-3271427-supplementary.pdf
